# Supplementary material for: Auxin-Cytokinin Cross Talk in Somatic Embryogenesis of Coffea canephora
Source: Plants (Basel). 2022 Aug 2;11(15):2013. doi: 10.3390/plants11152013 (PMC9370429; doi:10.3390/plants11152013)
Supplement: Supplementary file 1 [file plants-11-02013-s001.zip]

Archive with 1 entries (1 files):
- plants-1742743_supplementary.pdf
